# Supplementary material for: Aging Process of Sea Salt Particles Driven by Glyoxal: Implications for Climate Effects
Source: Toxics. 2026 May 10;14(5):415. doi: 10.3390/toxics14050415 (PMC13211330; doi:10.3390/toxics14050415)
Supplement: Supplementary file 1 [file toxics-14-00415-s001.zip]

Archive with 1 entries (1 files):
- toxics-4264784-supplementary.pdf
